# Supplementary material for: An integrin axis induces IFN-β production in plasmacytoid dendritic cells
Source: J Cell Biol. 2022 Jul 22;221(9):e202102055. doi: 10.1083/jcb.202102055 (PMC9354318; doi:10.1083/jcb.202102055)
Supplement: Table S1 — shows information on antibodies used in blockade/neutralization and corresponding isotype controls. [file JCB_202102055_TableS1.xlsx]

## Sheet: Φύλλο1
Information on antibodies used in blockade/neutralization and corresponding isotype controls.
Antigen	Clone	Host	Species reactivity	Catalogue no	Manufacturer
affinity purified integrin α9	recombinant mouse integrin α9	goat	mouse	AF 3827	R&D systems
IgG isotype control	NA	goat		AB-108-C	R&D systems
ultra purified integrin α4	R1-2	rat	mouse	103610	Biolegend
ultra purified IgG2b isotype control	RTK4530	rat		400644	Biolegend
ultra purified IFN-β	MIB-SE9.1	armenian hamster	mouse	508108	Biolegend
ultra purified IgG isotype control	HTK888	armenian hamster		400940	Biolegend
