# Supplementary material for: An integrin axis induces IFN-β production in plasmacytoid dendritic cells
Source: J Cell Biol. 2022 Jul 22;221(9):e202102055. doi: 10.1083/jcb.202102055 (PMC9354318; doi:10.1083/jcb.202102055)
Supplement: Table S2 — shows information on fluorochrome-conjugated antibodies used in FACS. [file JCB_202102055_TableS2.xlsx]

## Sheet: Φύλλο1
Information on fluorochrome conjugated antibodies used in FACS.
Antigen	Clone	Coupled with	Host	Species reactivity	Catalogue no	Manufacturer
CD4	GK 1.5	Pacific Blue	rat	mouse	100428	Biolegend
CD3	17A2	BV510	rat	mouse	100234	Biolegend
CD3e	145-2c11	PE/Cy5	armenian hamster	mouse	100310	Biolegend
CD8a	53-6.7	PE/Cy5	rat	mouse	100710	Biolegend
CD8a	53-6.7	PE	rat	mouse	100708	Biolegend
CD19	6D5	PE/Cy5	rat	mouse	115510	Biolegend
CD45	30-F11	BV421	rat	mouse	103133	Biolegend
CD45	30-F11	BV510	rat	mouse	103137	Biolegend
CD11c	N418	PE/Cy7	armenian hamster	mouse	25-0114-82	eBioscience
CD11c	N418	FITC	armenian hamster	mouse	117305	Biolegend
CD11b	M1/70	PE/Cy5	rat	mouse	101210	Biolegend
CD11b	M1/70	APC	rat	mouse	553312	Becton Dickinson
B220	RA3-6B2	BV605	rat	mouse	103243	Biolegend
Siglec H	551	Pacific Blue	rat	mouse	129610	Biolegend
PDCA-1	927	PE	rat	mouse	127010	Biolegend
NK1.1	PK136	PE/Cy7	mouse	mouse	108714	Biolegend
IFNg	XMG1.2	PE/Cy7	rat	mouse	25-7311-82	eBioscience
