# Supplementary material for: An integrin axis induces IFN-β production in plasmacytoid dendritic cells
Source: J Cell Biol. 2022 Jul 22;221(9):e202102055. doi: 10.1083/jcb.202102055 (PMC9354318; doi:10.1083/jcb.202102055)
Supplement: Table S3 — shows information on antibodies used for immunofluorescence and immunoblotting. [file JCB_202102055_TableS3.xlsx]

## Sheet: Φύλλο1
Information on antibodies utilized for immunofluorescence (IFA) and immunoblotting (WB).
Antigen	Clone	Coupled with	Host	Species	Application	Catalogue no	Manufacturer
IRF3	EPR2418Y		rabbit	mouse	IFA	ab 68481	Abcam
IgG (secondary)	NA	Alexa Fluor 647	goat	rabbit	IFA	A-21245	Life Technolgies
IgG isotype control	NA		rabbit		IFA	AB-105-C	R&D systems
IRF3	D83B9		rabbit	mouse	WB	4302	Cell Signaling
phospho-IRF3 (Ser396)	4D4G		rabbit	mouse	WB	4947	Cell Signaling
Akt	C-term Akt		rabbit	mouse	WB	9272	Cell Signaling
phospho-Akt (Ser473)	Ser473		rabbit	mouse	WB	9271	Cell Signaling
phospho-TSC2 (Thr1462)	5B12		rabbit	mouse	WB	3617	Cell Signaling
phospho-p70S6K (Ser371)	Ser371		rabbit	mouse	WB	9208	Cell Signaling
phospho-p70S6K (Thr389)	108D2		rabbit	mouse	WB	9234	Cell Signaling
β-actin	D6A8		rabbit	mouse	WB	8457	Cell Signaling
IgG (secondary)	NA	HRP	goat	rabbit	WB	7074	Cell Signaling
